# Supplementary material for: Reference Values for Birth Weight in Relation to Gestational Age in Poland and Comparison with the Global Percentile Standards
Source: J Clin Med. 2023 Sep 3;12(17):5736. doi: 10.3390/jcm12175736 (PMC10488537; doi:10.3390/jcm12175736)
Supplement: Supplementary file 1 [file jcm-12-05736-s001.zip]

Archive with 1 entries (1 files):
- jcm-12-05736-s001.pdf
